# Supplementary material for: Relationship between ROS production, MnSOD activation and periods of fasting and re-feeding in freshwater shrimp Neocaridina davidi (Crustacea, Malacostraca)
Source: PeerJ. 2019 Sep 11;7:e7399. doi: 10.7717/peerj.7399 (PMC6744934; doi:10.7717/peerj.7399)
Supplement: Supplemental Information 1 [file peerj-07-7399-s001.xlsx]

## Sheet: Arkusz1
	intestine	ROS+ %	ROS- %	ROS+ średnia %			hepatopancreas	ROS+%	ROS-%	ROS+ średnia %
	j1	0.14	99.86				w1	3.05	96.95
control	j2	1.96	98.04			control	w2	3.38	96.62
	j3	2.18	97.82				w3	0.76	99.24
	j4	0.89	99.11				w4	1.93	98.07
	j5	1.44	98.56	1.322			w5	4.82	95.18	2.788
	j1	4.06	95.94				w1	6	94
1 week of starvation	j2	4.3	95.7			1 week of starvation	w2	5.8	94.2
	j3	4.2	95.8				w3	7.7	92.3
	j4	6.5	93.5				w4	6.3	93.7
	j5	5.2	94.8	4.852			w5	6.9	93.1	6.54
	j1	13.8	86.2				w1	14.5	85.5
	j2	10.9	89.1				w2	11.2	88.8
2 weeks of starvation	j3	14.2	85.8			2 weeks of starvation	w3	10	90
	j4	12.9	87.1				w4	14.5	85.5
	j5	11.5	88.5	12.66			w5	15.7	84.3	13.18
	j1	3.18	96.82				w1	8.2	91.8
4 days of refeeding	j2	5.6	94.4			4 days of refeeding	w2	12.2	87.8
	j3	15.7	84.3				w3	18.9	81.1
	j4	13.4	86.6				w4	17.6	82.4
	j5	8.2	91.8	9.216			w5	21.7	78.3	15.72
	j1	2.3	97.7				w1	4.1	95.9
7 days of refeeding	j2	1.29	98.71				w2	8.8	91.2
	j3	2.2	97.8			7 days of refeeding	w3	4.16	95.84
	j4	2.47	97.53				w4	6.43	93.57
	j5	1.84	98.16	2.02			w5	3.42	96.58	5.382
	j1	2.8	97.2				w1	4.2	95.8
	j2	2.26	97.74				w2	5.3	94.7
14 days of refeeding	j3	10.3	89.7			14 days of refeeding	w3	2.8	97.2
	j4	2.8	97.2				w4	4.4	95.6
	j5	1.9	98.1	1.952			w5	4.3	95.7	4.2
				10,3 has been deleted form calculations
